# Supplementary material for: Constructing material network representations for intelligent amorphous alloy design
Source: Natl Sci Rev. 2025 Sep 19;12(11):nwaf398. doi: 10.1093/nsr/nwaf398 (PMC12573262; doi:10.1093/nsr/nwaf398)
Supplement: nwaf398_Supplemental_Files [file nwaf398_supplemental_files.zip]

Archive with 4 entries (4 files):
- binary_random.mp4
- Supplemenatry data.pdf
- ternary_random.mp4
- ternary_random_single.mp4
